# Supplementary material for: Association Between the nt230(del4) Mutation and c.‐6‐180T>G Polymorphism in the Canine ABCB1 Gene
Source: Vet Med Int. 2026 Jul 11;2026:1075604. doi: 10.1155/vmi/1075604 (PMC13355399; doi:10.1155/vmi/1075604)
Supplement: Supplementary file 1 — Supporting Information Table S1. Supporting table of the research data listing all individuals involved in the study, containing the deletion and substitution results of all dogs. “Wild” refers to wild‐type dogs that do not carry a deletion of ABCB1, “carrier” refers to heterozygous deletion carriers, and “homozygous deletion carrier” refers to dogs carrying two copies of nt230(del4). [file VMI-2026-1075604-s001.xlsx]

## Sheet: Munka3
ID	Del	SNP
1	wild type	T/T
2	wild type	T/G
3	wild type	T/T
4	wild type	T/T
5	wild type	T/T
6	wild type	T/G
7	wild type	G/G
8	wild type	T/T
9	wild type	T/G
10	wild type	T/T
11	wild type	T/T
12	homozygous deletion carrier	T/G
14	wild type	T/G
15	wild type	T/G
16	wild type	T/T
17	wild type	T/G
18	wild type	T/G
19	homozygous deletion carrier	G/G
21	carrier	G/G
23	wild type	T/T
24	wild type	T/T
25	homozygous deletion carrier	G/G
26	carrier	G/G
27	wild type	T/G
28	wild type	T/G
29	wild type	T/G
30	wild type	T/G
31	wild type	T/G
32	wild type	T/G
33	carrier	T/G
34	carrier	T/G
35	carrier	T/G
36	wild type	T/T
37	wild type	T/T
38	wild type	T/T
39	wild type	T/G
40	wild type	T/T
41	wild type	T/T
42	wild type	G/G
43	wild type	T/G
44	wild type	T/T
45	wild type	T/T
46	wild type	T/G
47	wild type	T/T
48	wild type	T/G
49	wild type	T/T
50	wild type	T/T
51	wild type	T/T
52	wild type	T/G
53	wild type	T/G
54	wild type	T/T
55	wild type	T/T
56	wild type	T/G
57	wild type	T/T
58	wild type	T/G
59	wild type	T/T
60	wild type	T/T
61	wild type	T/G
62	wild type	T/G
63	wild type	T/G
64	wild type	T/T
65	wild type	T/T
66	wild type	T/T
67	wild type	G/G
68	wild type	T/T
69	wild type	T/G
70	wild type	T/T
71	wild type	T/G
72	wild type	T/G
73	wild type	T/T
74	wild type	T/T
75	wild type	T/G
76	wild type	T/G
77	wild type	T/T
78	wild type	T/T
79	wild type	T/G
80	wild type	T/T
81	wild type	T/T
82	wild type	T/T
83	wild type	T/G
84	wild type	T/T
85	wild type	T/T
86	wild type	T/T
87	wild type	T/T
88	carrier	T/G
89	wild type	T/T
90	wild type	T/T
91	wild type	T/G
92	wild type	T/G
93	wild type	T/G
94	wild type	T/T
95	wild type	T/T
96	wild type	T/T
97	wild type	T/G
98	wild type	T/G
99	wild type	T/T
100	wild type	T/G
101	wild type	T/T
102	wild type	T/G
103	wild type	T/T
104	wild type	T/G
105	wild type	T/T
106	wild type	T/T
107	wild type	T/T
108	wild type	T/T
109	wild type	T/G
110	wild type	T/T
111	wild type	T/T
112	wild type	T/G
113	wild type	T/G
114	wild type	T/G
115	wild type	T/G
116	wild type	T/T
117	wild type	T/G
118	wild type	T/G
119	wild type	T/T
120	wild type	T/T
121	wild type	T/T
122	wild type	T/T
123	wild type	T/T
124	wild type	T/G
125	wild type	T/G
126	wild type	T/T
127	wild type	T/G
128	wild type	T/T
129	wild type	T/G
130	wild type	T/G
131	wild type	G/G
132	wild type	T/G
133	wild type	T/G
134	wild type	T/G
135	wild type	T/G
136	wild type	T/T
137	carrier	G/G
138	wild type	T/T
139	wild type	T/T
140	wild type	T/G
141	wild type	T/G
142	homozygous deletion carrier	G/G
143	homozygous deletion carrier	G/G
144	homozygous deletion carrier	T/G
145	homozygous deletion carrier	T/G
146	homozygous deletion carrier	T/G
147	carrier	T/G
148	carrier	G/G
149	homozygous deletion carrier	G/G
150	wild type	T/G
151	wild type	T/T
152	wild type	G/G
153	wild type	T/G
154	wild type	T/G
155	wild type	T/T
156	wild type	T/T
157	wild type	T/T
158	wild type	T/T
159	wild type	T/G
160	wild type	T/G
161	wild type	T/T
162	wild type	T/G
163	wild type	T/G
164	wild type	T/G
165	carrier	T/G
166	carrier	T/G
167	carrier	T/G
168	carrier	G/G
169	homozygous deletion carrier	G/G
170	carrier	G/G
171	wild type	T/G
172	carrier	T/G
173	wild type	T/G
174	wild type	T/G
175	wild type	T/G
176	wild type	T/G
177	wild type	T/T
178	wild type	T/T
179	wild type	T/T
180	wild type	T/G
181	wild type	G/G
182	wild type	T/G
183	wild type	T/T
184	wild type	T/T
185	wild type	T/G
186	wild type	T/T
187	wild type	T/G
188	wild type	T/G
189	wild type	T/G
190	wild type	T/T
191	wild type	T/T
192	wild type	T/T
193	wild type	T/T
194	wild type	T/T
195	wild type	T/T
196	wild type	T/G
197	wild type	T/T
198	wild type	T/G
199	wild type	T/T
200	wild type	T/T
201	wild type	T/T
202	homozygous deletion carrier	G/G
203	homozygous deletion carrier	G/G
204	carrier	T/G
205	carrier	T/G
206	carrier	G/G
207	carrier	T/G
208	carrier	T/G
209	carrier	G/G
210	wild type	T/G
211	wild type	T/T
212	wild type	G/G
213	carrier	G/G
214	wild type	T/G
215	wild type	T/T
216	wild type	T/T
217	wild type	T/T
218	carrier	G/G
219	carrier	T/G
220	wild type	T/T
221	wild type	T/T
222	carrier	T/G
223	homozygous deletion carrier	T/G
224	wild type	T/T
225	wild type	T/T
226	wild type	T/G
227	wild type	G/G
228	wild type	G/G
229	wild type	T/G
230	wild type	T/G
231	wild type	T/T
232	wild type	T/T
233	wild type	T/G
234	wild type	T/G
235	wild type	T/T
236	homozygous deletion carrier	T/G
237	carrier	G/G
238	wild type	T/G
239	wild type	T/G
240	wild type	T/T
241	wild type	T/G
242	carrier	T/G
243	wild type	T/G
244	wild type	G/G
245	wild type	T/T
246	wild type	T/T
247	wild type	T/T
248	wild type	T/G
249	wild type	T/T
250	wild type	T/G
251	wild type	G/G
252	carrier	G/G
253	carrier	T/G
254	wild type	T/G
255	wild type	T/G
256	wild type	T/T
257	wild type	T/G
258	homozygous deletion carrier	G/G
259	homozygous deletion carrier	G/G
260	wild type	T/T
261	wild type	T/G
262	wild type	T/T
263	wild type	T/T
264	wild type	T/T
265	wild type	T/G
266	wild type	T/T
